# Supplementary material for: Causal relationship between rheumatoid arthritis and hypothyroidism or hyperthyroidism: a bidirectional two-sample univariable and multivariable Mendelian randomization study
Source: Front Endocrinol (Lausanne). 2023 Nov 29;14:1256208. doi: 10.3389/fendo.2023.1256208 (PMC10716525; doi:10.3389/fendo.2023.1256208)
Supplement: Supplementary file 1 [file DataSheet_1.zip]

Archive with 2 entries (2 files):
- Supplementary Data Sheet 1.DOCX
- Supplementary Table 7.XLSX
