# Supplementary material for: Causal relationship between rheumatoid arthritis and hypothyroidism or hyperthyroidism: a bidirectional two-sample univariable and multivariable Mendelian randomization study
Source: Front Endocrinol (Lausanne). 2023 Nov 29;14:1256208. doi: 10.3389/fendo.2023.1256208 (PMC10716525; doi:10.3389/fendo.2023.1256208)
Supplement: Supplementary file 1 [file DataSheet_1.zip › Supplementary Table 7.XLSX]

## Sheet: Supplementary Table 1
Supplementary Table 1: RA, hyperthyroidism, hypothyroidism, cigarettes per day, alcohol intake frequency, and BMI GWAS datasets.
	RA	Hyperthyroidism	Hypothyroidism	Cigarettes per Day	Alcohol intake frequency	BMI
Year	2014	2021	2021	2019	2017	2018
Population	European	European	European	European	European	European
Sex	Males and Females	Males and Females	Males and Females	Males and Females	Males and Females	Males and Females
Ncase	14361	962	26306
Ncontrol	43923	172976	187684
Sample size	58284	173938	213990	337334	336965	315347
SNPs	8747963	16380189	16380461	11913712	10894596	27854527
Author	Okada Y	NA	NA	Liu, M	Neale	Hoffmann TJ
GWAS ID	ieu-a-832	finn-b-AUTOIMMUNE_HYPERTHYROIDISM	finn-b-E4_HYTHYNAS	ieu-b-25	ukb-a-25	ebi-a-GCST006368
RA, rheumatoid arthritis.BMI, body mass index. GWAS, genome-wide association studies. SNPs, single-nucleotide polymorphisms. NA, not available.

## Sheet: Supplementary Table 2
Supplementary Table 2 SNPs used as valid instrumental variables for RA on Hypothyroidism.
SNP	exposure	outcome	chr	pos	EA	OA	beta.exposure	beta.outcome	se.exposure	se.outcome	EAF	pval.exposure	pval.outcome	R2	F-statistic
rs10790268	Rheumatoid arthritis	Hypothyroidism	11	118729391	G	A	0.162519	-0.0112	0.0206268	0.0142	0.1889	3.3e-15	0.4312	0.00809365	475.563
rs10985070	Rheumatoid arthritis	Hypothyroidism	9	123636121	A	C	-0.0833816	-0.0261	0.0147838	0.0108	0.5656	1.7e-08	0.0155998	0.00341641	199.798
rs11574914	Rheumatoid arthritis	Hypothyroidism	9	34710338	A	G	0.122218	-0.0061	0.0165446	0.012	0.6849	1.5e-13	0.6147	0.00644727	378.198
rs12232497	Rheumatoid arthritis	Hypothyroidism	17	38040119	C	T	0.0943107	0.007	0.0159805	0.0108	0.4722	3.6e-09	0.5165	0.00443351	259.544
rs12539741	Rheumatoid arthritis	Hypothyroidism	7	128596805	T	C	0.157004	0.0393	0.0231562	0.015	0.8996	1.2e-11	0.008687	0.00445281	260.68
rs17264332	Rheumatoid arthritis	Hypothyroidism	6	138005515	G	A	0.162519	0.0465	0.0183155	0.0137	0.831	7.1e-19	0.000683093	0.00741867	435.606
rs2069235	Rheumatoid arthritis	Hypothyroidism	22	39747780	A	G	0.10436	0.0267	0.0165683	0.0114	0.2992	3e-10	0.01963	0.00456724	267.409
rs212389	Rheumatoid arthritis	Hypothyroidism	6	159489791	A	G	0.0953102	0.0363	0.0156395	0.0119	0.3738	1.1e-09	0.00227798	0.00425266	248.912
rs2240336	Rheumatoid arthritis	Hypothyroidism	1	17674402	T	C	-0.105361	-0.0074	0.0173992	0.011	0.4145	1.4e-09	0.4976	0.00538817	315.734
rs28411352	Rheumatoid arthritis	Hypothyroidism	1	38278579	T	C	0.10436	0.0266	0.0178679	0.0119	0.7495	5.2e-09	0.0250697	0.00408957	239.327
rs34695944	Rheumatoid arthritis	Hypothyroidism	2	61124850	C	T	0.116534	-0.0135	0.0154378	0.0113	0.3608	4.4e-14	0.2319	0.00626381	367.369
rs4239702	Rheumatoid arthritis	Hypothyroidism	20	44749251	C	T	0.139262	-0.0208	0.018434	0.0119	0.7127	4.2e-14	0.0798399	0.00794214	466.59
rs537544	Rheumatoid arthritis	Hypothyroidism	10	8108382	T	C	-0.116534	0.0208	0.0179266	0.011	0.6203	8e-11	0.0572005	0.00639702	375.231
rs56339890	Rheumatoid arthritis	Hypothyroidism	6	29782742	T	C	-0.400478	-0.1264	0.0649721	0.0897	0.9791	7.1e-10	0.1589	0.00656388	385.084
rs60733400	Rheumatoid arthritis	Hypothyroidism	1	2516781	A	G	-0.105361	-0.0264	0.017365	0.0112	0.3141	1.3e-09	0.0187301	0.0047832	280.114
rs61828284	Rheumatoid arthritis	Hypothyroidism	1	173299743	T	C	-0.198451	0.0102	0.0344874	0.0216	0.9205	8.7e-09	0.6369	0.00576405	337.888
rs62395855	Rheumatoid arthritis	Hypothyroidism	6	31884909	T	C	-0.616186	-0.0871	0.0653944	0.0289	0.9791	4.4e-21	0.00261	0.0155391	919.947
rs62401699	Rheumatoid arthritis	Hypothyroidism	6	31022928	T	C	-0.235722	0.0697	0.0414561	0.0361	0.9563	1.3e-08	0.0534404	0.00464415	271.933
rs71565347	Rheumatoid arthritis	Hypothyroidism	6	32722961	A	G	-0.462035	0.0239	0.0714119	0.0319	0.0199	9.8e-11	0.454	0.00832728	489.406
rs73081554	Rheumatoid arthritis	Hypothyroidism	3	58302935	T	C	0.165514	0.0413	0.0303012	0.0226	0.9483	4.7e-08	0.0685394	0.00268618	156.978
rs7731626	Rheumatoid arthritis	Hypothyroidism	5	55444683	A	G	-0.198451	0.0012	0.0201766	0.012	0.3777	7.9e-23	0.9231	0.0185133	1099.34
rs8026898	Rheumatoid arthritis	Hypothyroidism	15	69991417	A	G	0.14842	0.0115	0.0175177	0.0119	0.2853	2.4e-17	0.3361	0.00898339	528.316
rs8133843	Rheumatoid arthritis	Hypothyroidism	21	36738242	A	G	0.0953102	0.0016	0.0163854	0.0112	0.6252	6e-09	0.8844	0.00425723	249.181
rs9310852	Rheumatoid arthritis	Hypothyroidism	3	27784997	G	A	0.0833816	0.009	0.0150777	0.0108	0.5378	3.2e-08	0.4041	0.00345638	202.143
rs9603608	Rheumatoid arthritis	Hypothyroidism	13	40318819	C	A	-0.10436	-0.0046	0.0160349	0.0112	0.6561	7.6e-11	0.6804	0.00491474	287.855
rs9653442	Rheumatoid arthritis	Hypothyroidism	2	100825367	T	C	-0.105361	-0.0109	0.0151553	0.0108	0.4533	3.6e-12	0.3146	0.00550205	322.445

## Sheet: Supplementary Table 3
Supplementary Table 3 SNPs used as valid instrumental variables for RA on Hyperthyroidism.
SNP	exposure	outcome	chr	pos	EA	OA	beta.exposure	beta.outcome	se.exposure	se.outcome	EAF	pval.exposure	pval.outcome	R2	F-statistic
rs1042169	Rheumatoid arthritis	hyperthyroidism	6	33048686	A	G	-0.356675	-0.003	0.0174543	0.0537	0.1889	0.9558	8.2e-93	0.0389836	2364.21
rs10790268	Rheumatoid arthritis	hyperthyroidism	11	118729391	G	A	0.162519	0.0984	0.0206268	0.0605	0.5656	0.1037	3.3e-15	0.0129789	766.382
rs10985070	Rheumatoid arthritis	hyperthyroidism	9	123636121	A	C	-0.0833816	-0.043	0.0147838	0.0463	0.6849	0.353	1.7e-08	0.00300086	175.423
rs11574914	Rheumatoid arthritis	hyperthyroidism	9	34710338	A	G	0.122218	0.0506	0.0165446	0.0515	0.4722	0.3253	1.5e-13	0.00744553	437.196
rs12232497	Rheumatoid arthritis	hyperthyroidism	17	38040119	C	T	0.0943107	0.0436	0.0159805	0.0463	0.8996	0.3457	3.6e-09	0.0016067	93.7925
rs12539741	Rheumatoid arthritis	hyperthyroidism	7	128596805	T	C	0.157004	0.0724	0.0231562	0.0644	0.831	0.261	1.2e-11	0.00692371	406.341
rs17264332	Rheumatoid arthritis	hyperthyroidism	6	138005515	G	A	0.162519	0.0248	0.0183155	0.0589	0.2992	0.673101	7.1e-19	0.0110763	652.778
rs2069235	Rheumatoid arthritis	hyperthyroidism	22	39747780	A	G	0.10436	-0.0208	0.0165683	0.0491	0.3738	0.6725	3e-10	0.00509859	298.679
rs212389	Rheumatoid arthritis	hyperthyroidism	6	159489791	A	G	0.0953102	0.0312	0.0156395	0.0509	0.4145	0.5405	1.1e-09	0.0044092	258.115
rs2240336	Rheumatoid arthritis	hyperthyroidism	1	17674402	T	C	-0.105361	0.0101	0.0173992	0.047	0.7495	0.8296	1.4e-09	0.0041684	243.959
rs28411352	Rheumatoid arthritis	hyperthyroidism	1	38278579	T	C	0.10436	0.0612	0.0178679	0.0512	0.3608	0.2322	5.2e-09	0.00502344	294.254
rs34695944	Rheumatoid arthritis	hyperthyroidism	2	61124850	C	T	0.116534	0.0293	0.0154378	0.0485	0.6203	0.5454	4.4e-14	0.00639702	375.231
rs537544	Rheumatoid arthritis	hyperthyroidism	10	8108382	T	C	-0.116534	0.0215	0.0179266	0.047	0.9791	0.6478	8e-11	0.000555787	32.4104
rs56339890	Rheumatoid arthritis	hyperthyroidism	6	29782742	T	C	-0.400478	-0.3439	0.0649721	0.3708	0.5229	0.3537	7.1e-10	0.0800231	5069.59
rs592390	Rheumatoid arthritis	hyperthyroidism	18	12822314	C	T	-0.0953102	-0.116	0.0161744	0.0461	0.9205	0.0118299	3.8e-09	0.00132953	77.5911
rs61828284	Rheumatoid arthritis	hyperthyroidism	1	173299743	T	C	-0.198451	-0.1084	0.0344874	0.0916	0.9791	0.2364	8.7e-09	0.0016118	94.0903
rs62395855	Rheumatoid arthritis	hyperthyroidism	6	31884909	T	C	-0.616186	-0.1404	0.0653944	0.1171	0.9563	0.2306	4.4e-21	0.0317343	1910.16
rs62401699	Rheumatoid arthritis	hyperthyroidism	6	31022928	T	C	-0.235722	-0.0139	0.0414561	0.1535	0.0199	0.9278	1.3e-08	0.00216747	126.599
rs71565347	Rheumatoid arthritis	hyperthyroidism	6	32722961	A	G	-0.462035	-0.2941	0.0714119	0.1373	0.9483	0.0321699	9.8e-11	0.0209323	1246.06
rs73081554	Rheumatoid arthritis	hyperthyroidism	3	58302935	T	C	0.165514	0.2598	0.0303012	0.0974	0.3777	0.00763695	4.7e-08	0.0128779	760.343
rs7731626	Rheumatoid arthritis	hyperthyroidism	5	55444683	A	G	-0.198451	-0.0735	0.0201766	0.0515	0.2853	0.1534	7.9e-23	0.0160606	951.324
rs8026898	Rheumatoid arthritis	hyperthyroidism	15	69991417	A	G	0.14842	0.0221	0.0175177	0.0511	0.6252	0.665701	2.4e-17	0.0103237	607.96
rs8133843	Rheumatoid arthritis	hyperthyroidism	21	36738242	A	G	0.0953102	0.0717	0.0163854	0.0482	0.5378	0.1368	6e-09	0.00451606	264.399
rs9310852	Rheumatoid arthritis	hyperthyroidism	3	27784997	G	A	0.0833816	-0.0141	0.0150777	0.0461	0.6561	0.7605	3.2e-08	0.00313742	183.431
rs9603608	Rheumatoid arthritis	hyperthyroidism	13	40318819	C	A	-0.10436	-0.0205	0.0160349	0.0481	0.4533	0.6697	7.6e-11	0.005398	316.314
rs9653442	Rheumatoid arthritis	hyperthyroidism	2	100825367	T	C	-0.105361	-0.0452	0.0151553	0.0464	0.4533	0.3299	3.6e-12	0.00550205	322.445

## Sheet: Supplementary Table 4
Supplementary Table 4 SNPs used as valid instrumental variables for Hypothyroidism on RA.
SNP	exposure	outcome	chr	pos	EA	OA	beta.exposure	beta.outcome	se.exposure	se.outcome	EAF	pval.exposure	pval.outcome	R2	F-statistic
rs10118880	Hypothyroidism	Rheumatoid arthritis	9	21559961	A	G	-0.0702	-0.0202027	0.012	0.0203153	0.724	5.34995e-09	0.32	0.00196948	422.277
rs10199135	Hypothyroidism	Rheumatoid arthritis	2	204828611	G	A	-0.0849	-0.0295588	0.0154	0.026797	0.1434	3.64897e-08	0.27	0.00177081	379.605
rs10425559	Hypothyroidism	Rheumatoid arthritis	19	4837487	G	A	-0.0633	-0.0582689	0.011	0.0201323	0.5994	9.36095e-09	0.00379997	0.00192427	412.564
rs10905668	Hypothyroidism	Rheumatoid arthritis	10	6092055	T	C	0.0775	0.076961	0.0119	0.017997	0.2855	8.31381e-11	1.89998e-05	0.00245043	525.65
rs11153158	Hypothyroidism	Rheumatoid arthritis	6	109376118	C	T	0.0922	-0.0582689	0.0154	0.0263479	0.142	2.175e-09	0.0269998	0.00207142	444.178
rs11211645	Hypothyroidism	Rheumatoid arthritis	2	1412581	G	A	0.0931	-0.0198026	0.0109	0.0216336	0.4172	1.80094e-17	0.36	0.00421496	905.768
rs11662485	Hypothyroidism	Rheumatoid arthritis	18	77276417	A	G	0.1162	0.0582689	0.0197	0.0495911	0.08092	3.75803e-09	0.24	0.00200841	430.64
rs1203941	Hypothyroidism	Rheumatoid arthritis	20	22596589	C	T	0.0912	0.0304592	0.0133	0.0237674	0.7924	7.48514e-12	0.2	0.00273648	587.18
rs12089835	Hypothyroidism	Rheumatoid arthritis	1	19771438	T	C	0.0682	0.0198026	0.0116	0.0235291	0.3169	3.93097e-09	0.4	0.00201375	431.788
rs1534430	Hypothyroidism	Rheumatoid arthritis	2	12644736	T	C	-0.0642	-0.0304592	0.0109	0.0185179	0.4173	4.13704e-09	0.1	0.00200444	429.788
rs1683253	Hypothyroidism	Rheumatoid arthritis	1	114638577	C	T	0.0597	0.040822	0.0108	0.021534	0.5565	3.64301e-08	0.0580003	0.00175929	377.13
rs17008423	Hypothyroidism	Rheumatoid arthritis	4	149624705	T	C	-0.13	-0.0512933	0.0167	0.0248492	0.1228	6.19156e-15	0.0389996	0.00364094	781.965
rs17773965	Hypothyroidism	Rheumatoid arthritis	2	217631338	T	C	-0.0823	0.0295588	0.0125	0.026797	0.2471	5.17607e-11	0.27	0.00252023	540.661
rs1934804	Hypothyroidism	Rheumatoid arthritis	6	148511237	G	A	0.0744	0.0100503	0.0112	0.0291208	0.3686	2.93089e-11	0.73	0.00257653	552.771
rs1990760	Hypothyroidism	Rheumatoid arthritis	2	163124051	T	C	0.0768	0.0392207	0.0109	0.0179624	0.5849	2.063e-12	0.0290001	0.00286409	614.641
rs2110451	Hypothyroidism	Rheumatoid arthritis	12	9931347	A	G	0.0838	-0.0202027	0.012	0.0220707	0.2776	2.9451e-12	0.36	0.00281654	604.407
rs244689	Hypothyroidism	Rheumatoid arthritis	5	133422816	G	A	-0.0767	-0.10436	0.0124	0.0230559	0.7489	5.99902e-10	5.99998e-06	0.00221254	474.507
rs2928167	Hypothyroidism	Rheumatoid arthritis	5	76477820	G	A	-0.0877	-0.0582689	0.0135	0.0308596	0.1994	8.93717e-11	0.0589997	0.00245567	526.777
rs3775291	Hypothyroidism	Rheumatoid arthritis	4	187004074	T	C	-0.066	0.00995033	0.0116	0.0179809	0.3153	1.265e-08	0.58	0.0018808	403.227
rs41294854	Hypothyroidism	Rheumatoid arthritis	6	135401371	T	C	0.092	-0.0100503	0.0163	0.0614104	0.1232	1.62002e-08	0.87	0.00182859	392.014
rs61759532	Hypothyroidism	Rheumatoid arthritis	17	7240391	T	C	0.0751	0.0676586	0.0138	0.0249987	0.1896	4.83203e-08	0.00680002	0.0017332	371.527
rs62073975	Hypothyroidism	Rheumatoid arthritis	17	45622690	A	G	-0.1249	-0.0304592	0.0218	0.0849727	0.06624	1.07999e-08	0.719999	0.00192979	413.751
rs7043516	Hypothyroidism	Rheumatoid arthritis	9	100617433	C	A	-0.0969	-0.0861777	0.0145	0.0302594	0.1682	2.42996e-11	0.00439997	0.00262738	563.708
rs7148630	Hypothyroidism	Rheumatoid arthritis	14	81484459	T	C	-0.1032	-0.0202027	0.0174	0.0240045	0.8923	2.98003e-09	0.4	0.00204699	438.93
rs73192661	Hypothyroidism	Rheumatoid arthritis	3	188128794	T	C	-0.1041	0.00995033	0.0111	0.0195076	0.3839	6.44911e-21	0.61	0.00512626	1102.61
rs7320607	Hypothyroidism	Rheumatoid arthritis	13	24785637	A	G	0.0883	0.00995033	0.0118	0.0413862	0.2949	6.94544e-14	0.81	0.00324248	696.108
rs7850258	Hypothyroidism	Rheumatoid arthritis	9	100549013	G	A	0.2327	0.0304592	0.0114	0.0183536	0.653	5.7544e-93	0.0969996	0.0245395	5383.26
rs7853472	Hypothyroidism	Rheumatoid arthritis	9	127036667	A	G	0.0964	0.00995033	0.011	0.0233495	0.3964	2.14487e-18	0.67	0.004447	955.855
rs794999	Hypothyroidism	Rheumatoid arthritis	3	12229015	G	A	-0.0743	-0.0198026	0.0128	0.019913	0.7722	6.42999e-09	0.32	0.00194219	416.414
rs877636	Hypothyroidism	Rheumatoid arthritis	12	56480583	A	G	-0.0738	0.0487902	0.0117	0.0156309	0.6937	2.63003e-10	0.00179999	0.00231452	496.429
rs881858	Hypothyroidism	Rheumatoid arthritis	6	43806609	A	G	0.1008	-0.0202027	0.0116	0.0273436	0.6802	5.00956e-18	0.46	0.00442045	950.122

## Sheet: Supplementary Table 5
Supplementary Table 5 SNPs used as valid instrumental variables for Hyperthyroidism on RA.
SNP	exposure	outcome	chr	pos	EA	OA	beta.exposure	beta.outcome	se.exposure	se.outcome	EAF	pval.exposure	pval.outcome	R2	F-statistic
rs179247	hyperthyroidism	Rheumatoid arthritis	14	81432546	G	A	-0.3733	0.0202027	0.0147228	0.17	0.5785	0.0472	2.46888e-15	0.067959	12682.4
rs72891915	hyperthyroidism	Rheumatoid arthritis	6	33476200	A	G	0.6845	-0.139262	0.12625	0.27	0.03931	0.1204	1.31e-08	0.0353886	6381.17
rs942495	hyperthyroidism	Rheumatoid arthritis	6	33798580	T	C	0.502	-0.116534	0.042577	0.00619998	0.07115	0.0903	2.74701e-08	0.0333087	5993.21

## Sheet: Supplementary Table 6
Supplementary Table 6: Heterogeneity tests in bidirectional univariable MR analysis.
Exposures	Outcomes	nSNPs	Heterogeneity test			Pleiotropy test
			Method	Q	P	P-intercept
RA	Hypothyroidism	26	MR-Egger	65.9	<0.001	0.57
			IVW	66.8	<0.001
RA	Hyperthyroidism	26	MR-Egger	20.5	0.67	0.43
			IVW	21.1	0.69
Hypothyroidism	RA	31	MR-Egger	88.4	<0.001	0.37
			IVW	90.9	<0.001
Hyperthyroidism	RA	3	MR-Egger	0.48	0.49	0.31
			IVW	4.01	0.13
RA, rheumatoid arthritis. IVW, inverse variance weighted.

## Sheet: Supplementary Table 7
	Supplementary Table 7: multivariable MR analysis .
Exposures	Adjustment	Outcomes	Method	OR (95%CI)	P
RA	Cigarettes per Day	Hypothyroidism	IVW	1.19(1.12-1.27)	1.65572e-07
	Alcohol intake frequency	Hypothyroidism	IVW	1.19(1.12-1.26)	1.45246e-09
	BMI	Hypothyroidism	IVW	1.21(1.16-1.27)	7.19581e-17
	All	Hypothyroidism	IVW	1.21(1.16-1.26)	4.48281e-17
RA	Cigarettes per Day	Hyperthyroidism	IVW	1.34(1.17-1.54)	2.71751e-05
	Alcohol intake frequency	Hyperthyroidism	IVW	1.32(1.16-1.50)	2.54852e-05
	BMI	Hyperthyroidism	IVW	1.27(1.14-1.41)	8.60477e-06
	All	Hyperthyroidism	IVW	1.27(1.14-1.41)	1.18122e-05
Hypothyroidism	Cigarettes per Day	RA	IVW	2.29(1.78-2.95)	1.12943e-10
	Alcohol intake frequency	RA	IVW	2.32(1.87-2.88)	2.64118e-14
	BMI	RA	IVW	2.32(1.96-2.73)	3.49992e-23
	All	RA	IVW	2.28(1.95-2.67)	1.37505e-24
Hyperthyroidism	Cigarettes per Day	RA	IVW	0.96(0.73-1.26)	0.780799
	Alcohol intake frequency	RA	IVW	0.95(0.79-1.15)	0.596139
	BMI	RA	IVW	1.02(0.90-1.15)	0.763343
	All	RA	IVW	1.01(0.91-1.13)	0.825199
